# Supplementary material for: Transcriptome and proteome analysis of Salmonella enterica serovar Typhimurium systemic infection of wild type and immune-deficient mice
Source: PLoS One. 2017 Aug 10;12(8):e0181365. doi: 10.1371/journal.pone.0181365 (PMC5552096; doi:10.1371/journal.pone.0181365)
Supplement: S6 Table — Table showing the unique and shared DE genes from each Group vs in vitro Input, and Group vs Group comparison. (XLS) [file pone.0181365.s006.xls]

## Sheet: Unique Gp1 vs In VS Gp 2 vs In
Upregulated	Downregulated
citE	arcA
csiD	artJ
ddl	aspA
eutJ	atpI
FQ312003_intergenic_2277817_2277892	cbpA
FQ312003_intergenic_2920037_2920158	cybC
FQ312003_intergenic_3022215_3022323	dctA
hisA	dppA
hmpA	emrR
hpcB	fldA
mukB	fnr
murG	FQ312003_intergenic_1706565_1706950
narK	FQ312003_intergenic_2039709_2040021
ptsG	FQ312003_intergenic_2768884_2768934
SL0600	FQ312003_intergenic_2833416_2833437
SL0989	FQ312003_intergenic_2863777_2863872
SL1565	FQ312003_intergenic_3138169_3138679
SL1939	FQ312003_intergenic_3295662_3295985
SL2309	FQ312003_intergenic_3379260_3379595
SL2312	FQ312003_intergenic_3417512_3417760
SLP1_0074	FQ312003_intergenic_3549085_3549397
SLP1_0098	FQ312003_intergenic_4167601_4167861
tagK	FQ312003_intergenic_737334_738299
tolA	ftsB
torD	galF
yejE	glpC
	glpD
	glpT
	gtgE
	himD
	msyB
	nuoA
	ompF
	pckA
	pflA
	prgH
	rcsF
	rfaH
	rfc
	rho
	ribA
	sdaC
	sicP
	sigD
	sipB
	sipC
	sirA
	SL0161
	SL0397
	SL0464
	SL0829
	SL0924
	SL1147
	SL1220
	SL1300
	SL1364
	SL1392
	SL1537
	SL1568
	SL1582
	SL1589
	SL1593
	SL1663
	SL1732
	SL1741
	SL1752
	SL2300
	SL2305
	SL2467
	SL2468
	SL2623
	SL2752
	SL2929
	SL3011
	SL3012
	SL3026
	SL3199
	SL3261
	SL3478
	SL3751
	SL3808
	SL3948
	SL4400
	SL4419
	tar
	ucpA
	uspA
	yajD
	yajG
	ybaJ
	ybeD
	ybeL
	yceB
	yebG
	yehS
	yfiA
	yfiD
	yihD
	yjeS
	yjgF
	yliG
	yrdC

## Sheet: Shared Gp1 vs In VS Gp3 vs In 
Upregulated	Downregulated
astD	adiY
cbiQ	argR
creB	blc
entD	dnaT
eutG	exoX
eutK	fimA
FQ312003_intergenic_1307302_1307397	fimZ
FQ312003_intergenic_1576510_1576585	fliD
FQ312003_intergenic_3530480_3530513	fliZ
FQ312003_intergenic_3923753_3923937	FQ312003_intergenic_11296_11542
fruB	FQ312003_intergenic_1368214_1369004
hycA	FQ312003_intergenic_253893_254242
iolI1	FQ312003_intergenic_3046708_3046937
iroB	FQ312003_intergenic_350141_350370
malE	FQ312003_intergenic_3571173_3571464
murC	FQ312003_intergenic_3825795_3825938
nam	FQ312003_intergenic_4318205_4318502
pduA	FQ312003_intergenic_4593013_4593213
pduU	FQ312003_intergenic_4595130_4595304
psiB	FQ312003_intergenic_4776468_4776855
pSLT1344_intergenic_54221_54378	FQ312003_intergenic_4777565_4777973
ruvC	FQ312003_intergenic_4845562_4845670
SL0234	FQ312003_intergenic_617261_618027
SL0876	FQ312003.3689
SL1195	fur
SL1948	katE
SL1949	lysP
SL2154	pSLP2_intergenic_65663_65956
SL2310	sdiA
SL2597A	sfsA
SL2920	sinR
SL3284	SL0339
SL4061	SL0836
SL4452	SL1031
tctE	SL1149
traQ	SL1213
yhgG	SL1231
	SL1430
	SL1482
	SL1786
	SL1967
	SL1977
	SL1987
	SL2730
	SL2880
	SL3169
	SL3429
	SL4250
	tpx
	yafD
	yejD
	yejG
	yghB
	yheL
	yhjH
	yrfG

## Sheet: Shared Gp2 vs In VS Gp3 vs In
Upregulated	Downregulated
astB	amiA
bioD	argC
cbiH	asrA
eutA	caiF
eutC	carA
eutM	csiE
FQ312003_intergenic_1254940_1254986	cydD
FQ312003_intergenic_2041561_2041744	cysB
FQ312003_intergenic_2338323_2338550	dmsB
FQ312003_intergenic_2425114_2425326	fbp
gltD	flgK
gpF	flhD
hpcC	fliA
ilvA	FQ312003_intergenic_1516737_1517053
ilvD	FQ312003_intergenic_2088168_2088600
leuD	FQ312003_intergenic_2438830_2439660
livH	FQ312003_intergenic_2445366_2445604
nanA	FQ312003_intergenic_2786753_2786970
narZ	FQ312003_intergenic_2893776_2894391
phoB	FQ312003_intergenic_2969504_2969750
pqaB	FQ312003_intergenic_3141720_3142183
rplC	FQ312003_intergenic_3241553_3241651
SL0992	FQ312003_intergenic_3858730_3859000
SL1075	FQ312003_intergenic_4146761_4147078
SL1304	FQ312003_intergenic_4479943_4480012
SL1972	FQ312003_intergenic_4715325_4715428
SL2211	FQ312003_intergenic_528290_528684
SL3673A	garD
SL3882	gcvA
SL4015	gpmB
SL4360	gshB
SLP1_0049	gtrB
SLP1_0064	hilC
SLP1_0075	kdsB
ssaS	lasT
sscA	lipB
traM	marA
	marR
	mdoC
	minC
	mltB
	mtlR
	nlpC
	nrdD
	pabA
	pldA
	plsB
	pykF
	pyrD
	recN
	rhuM
	rluB
	rnt
	rob
	sipD
	SL0084
	SL0415
	SL0640
	SL0757
	SL0847
	SL0908
	SL1187
	SL1259
	SL1315
	SL1431
	SL1457
	SL1506
	SL1583
	SL1652
	SL1713
	SL1726
	SL1988
	SL2283
	SL2457
	SL2507
	SL2537
	SL2738
	SL3035
	SL3069
	SL3096
	SL3137
	SL3141
	SL3205
	SL3297
	SL3372
	SL3483
	SL3586
	SL3750
	SL3980
	SL4139
	SL4440
	SL4441
	SL4446
	SL4447
	SL4460
	SL4501
	SL4502
	SLP1_0060
	sopA
	sopE2
	trpH
	yaeA
	yajB
	ybiH
	yehW
	yeiR
	yfeC
	yfeD
	ygaC
	yhjS
	yjeK

## Sheet: DE genes Shared by all
Upregulated	Downregulated
astE	acrR
eutE	artP
FQ312003_intergenic_1677771_1678095	crl
FQ312003_intergenic_4534811_4534955	dcuA
FQ312003_intergenic_4553815_4553880	dmsA
ivbL	dps
narH	dut
nirB	eco
pSLT1344_intergenic_90163_91002	exc
SL2269	flaG
SL3220	fldB
SL4006	flgM
SL4062	fliB
traL	fliC
	focA
	FQ312003_intergenic_1000151_1000308
	FQ312003_intergenic_1047490_1047995
	FQ312003_intergenic_1295345_1295925
	FQ312003_intergenic_1462286_1462474
	FQ312003_intergenic_1979685_1980370
	FQ312003_intergenic_2079825_2080015
	FQ312003_intergenic_2093600_2093960
	FQ312003_intergenic_2319859_2320148
	FQ312003_intergenic_2437265_2437558
	FQ312003_intergenic_2541969_2542251
	FQ312003_intergenic_2681193_2681251
	FQ312003_intergenic_3369121_3369220
	FQ312003_intergenic_3532659_3532820
	FQ312003_intergenic_3549969_3550232
	FQ312003_intergenic_3636871_3637077
	FQ312003_intergenic_3758154_3758298
	FQ312003_intergenic_3781840_3782126
	FQ312003_intergenic_4031699_4031898
	FQ312003_intergenic_4146288_4146330
	FQ312003_intergenic_477195_477303
	FQ312003_intergenic_4836111_4836411
	FQ312003_intergenic_4876953_4877251
	FQ312003_intergenic_527491_527568
	FQ312003_intergenic_756308_756488
	FQ312003_intergenic_765039_765699
	FQ312003_intergenic_797045_797352
	FQ312003.3325
	glgS
	glmU
	glpA
	gmk
	gpB
	greB
	hemB
	hha
	hilD
	hslS
	hslT
	invH
	ispB
	kdgR
	maa
	mdoG
	melR
	mgsA
	mscL
	nfnB
	parA
	pocR
	ppiA
	ppk
	purU
	pyrG
	ramA
	repA2
	rnpA
	rpmH
	rpsL
	samB
	sdhC
	sipA
	SL0160
	SL0286A
	SL0555
	SL0736
	SL0818
	SL0868
	SL1019
	SL1065
	SL1098
	SL1150
	SL1177
	SL1218
	SL1235
	SL1236
	SL1322
	SL1433
	SL1439
	SL1480
	SL1523
	SL1584
	SL1585
	SL1594
	SL1636
	SL1686
	SL2594
	SL2644
	SL2659
	SL2695
	SL2715
	SL2732
	SL2784
	SL3150
	SL3198
	SL3333
	SL3484
	SL3518
	SL3561
	SL3607
	SL3653
	SL3743
	SL3812
	SL3858
	SL4127
	SL4186
	SL4251
	SL4427
	SL4429
	SL4431
	SL4433
	SL4445
	SL4526
	SLP1_0091
	SLP3_0002
	smpA
	smpB
	sopE
	spaT
	spvD
	stbA
	stpA
	trcD
	ubiC
	ubiG
	udhA
	udk
	yacA
	yadF
	yaeB
	yafB
	yafK
	ybdO
	ybfA
	yecH
	yecI
	yehE
	yffB
	ygjM
	ygjN
	yhdV
	yheA
	yhfA
	yohN

## Sheet: Unique Gp1 vs In
Upregulated	Downregulated
aat	ackA
aceA	adh
ada	artI
araD	asnS
bcfG	crr
caiA	cspC
cbiC	dapA
cbiK	def
ccmE2	dsbA
ccmF2	fimB
ccmH1	flhC
cII	FQ312003_intergenic_1118390_1118645
citD	FQ312003_intergenic_1169862_1170587
citX	FQ312003_intergenic_1291293_1291894
citX2	FQ312003_intergenic_1326592_1326802
cobU	FQ312003_intergenic_1407157_1407343
creC	FQ312003_intergenic_1925541_1925813
cysN	FQ312003_intergenic_2131749_2131892
dhaF	FQ312003_intergenic_2594527_2594999
dppC	FQ312003_intergenic_2862841_2862953
dppF	FQ312003_intergenic_3066559_3066914
dsdA	FQ312003_intergenic_3242827_3243091
eutD	FQ312003_intergenic_3271796_3271989
eutH	FQ312003_intergenic_3534710_3534911
eutN	FQ312003_intergenic_436345_436534
eutR	FQ312003_intergenic_4381408_4381883
fimF	FQ312003_intergenic_458212_458320
fixA	FQ312003_intergenic_4662134_4662300
fixB	FQ312003_intergenic_523885_524014
FQ312003_intergenic_100694_100791	FQ312003_intergenic_807408_808889
FQ312003_intergenic_1051690_1051833	FQ312003_intergenic_932915_933160
FQ312003_intergenic_1072777_1072883	FQ312003.4083
FQ312003_intergenic_1224290_1224445	frdB
FQ312003_intergenic_1246254_1246494	gcvT
FQ312003_intergenic_1495400_1496002	glgC
FQ312003_intergenic_1855531_1855600	gloA
FQ312003_intergenic_1969052_1969144	gltA
FQ312003_intergenic_2003085_2003252	grpE
FQ312003_intergenic_2058461_2058553	grxC
FQ312003_intergenic_2060888_2060903	gst
FQ312003_intergenic_2067465_2067721	hslV
FQ312003_intergenic_2274523_2274547	htpX
FQ312003_intergenic_2291816_2291931	hupA
FQ312003_intergenic_2305121_2305388	imp
FQ312003_intergenic_2307525_2307811	invF
FQ312003_intergenic_274049_274127	iolR
FQ312003_intergenic_2755773_2755958	manA
FQ312003_intergenic_2770435_2770585	miaB
FQ312003_intergenic_2921939_2922954	mltD
FQ312003_intergenic_2965507_2965535	mraZ
FQ312003_intergenic_298129_298180	nifU
FQ312003_intergenic_3085623_3085692	ompD
FQ312003_intergenic_3136109_3136488	ompR
FQ312003_intergenic_3195470_3195486	oppA
FQ312003_intergenic_3239110_3239134	osmB
FQ312003_intergenic_3246207_3246259	osmC
FQ312003_intergenic_3300322_3300462	osmY
FQ312003_intergenic_3321073_3321271	phoH
FQ312003_intergenic_3422658_3422669	pipC
FQ312003_intergenic_3561124_3561216	priB
FQ312003_intergenic_3735360_3735382	pssA
FQ312003_intergenic_3756978_3757198	relB
FQ312003_intergenic_3854834_3854951	rfaQ
FQ312003_intergenic_3873924_3873996	rfbB
FQ312003_intergenic_3876775_3876903	ribB
FQ312003_intergenic_3964008_3964027	rimJ
FQ312003_intergenic_397604_397995	rpiA
FQ312003_intergenic_4008934_4008975	rpl32
FQ312003_intergenic_4033563_4033583	rplM
FQ312003_intergenic_4069436_4069464	rplU
FQ312003_intergenic_4193622_4193864	rplX
FQ312003_intergenic_4232471_4232558	rpoE
FQ312003_intergenic_4354637_4354696	rpoH
FQ312003_intergenic_4398253_4398302	rppH
FQ312003_intergenic_4445622_4445684	rps16
FQ312003_intergenic_4463153_4463495	rpsG
FQ312003_intergenic_4474779_4474841	rpsU
FQ312003_intergenic_4745170_4745263	rseA
FQ312003_intergenic_4801235_4801291	rseB
FQ312003_intergenic_4812377_4812599	sciX
FQ312003_intergenic_4826173_4826649	sdaA
FQ312003_intergenic_510076_510124	sdhB
FQ312003_intergenic_631598_631624	secE
FQ312003_intergenic_643352_643439	SL0361
FQ312003_intergenic_725955_725970	SL0448
FQ312003_intergenic_832525_832542	SL0656
FQ312003_intergenic_833342_833620	SL0892
FQ312003_intergenic_840902_841023	SL0933
FQ312003_intergenic_88257_88636	SL1032
FQ312003_intergenic_886256_886461	SL1059
FQ312003_intergenic_9993_10041	SL1127
ftsX	SL1151
gatD	SL1262
gcl	SL1393
glnK	SL1478
glxK	SL1647
gntK	SL1669
gpJ	SL1671
gpP	SL1710
gpW	SL1737
hisD	SL1767
hpaA	SL1768
hpaC	SL2190
hpcD	SL2191
hutG	SL2359
hyaA	SL2370
kefB	SL2593
mtlA	SL2714
murE	SL2885
napH	SL3014
nrdH	SL3023
nrfB	SL3036
ntpA	SL3060
nuoL	SL3156
oadB2	SL3176
oadG2	SL3293
pduH	SL3319
pduV	SL3330
phsB	SL3538
pilM	SL4253
potH	SL4436
ppdD	SL4480
proB	SL4482
prpE	slyB
pSLP2_intergenic_84744_84896	slyD
pSLT1344_intergenic_25316_25610	sodB
pSLT1344_intergenic_80324_80561	speE
pstC	sugR
recG	talB
recR	tdk
rhaT	tig
rspA	traE
safC	traS
sapF	traT
sciI	trbH
sciK1	trxA
sgaA	trxC
SL0155	tsx
SL0294	uspB
SL0326	yafA
SL0565	yaiA
SL0747	ybeJ
SL0792	ybiS
SL0944	ybjX
SL0945	yecF
SL0949	yeiP
SL0976	yejK
SL0979	yejL
SL1048	yhdN
SL1067	yheO
SL1094	yifE
SL1166	yjeI
SL1306	yjga
SL1403	ytfB
SL1544	ytfP
SL1547
SL1846
SL1933
SL1934
SL1945
SL1946
SL1970
SL1980
SL2271
SL2434
SL2533
SL2551
SL2552A
SL2565
SL2573
SL2576
SL2579
SL2589
SL2626
SL2634
SL2638
SL2671
SL2688
SL2689
SL2691
SL2716
SL2718
SL2720
SL2737
SL2751
SL2824
SL3028
SL3050
SL3058
SL3116
SL3249
SL3339
SL3341
SL3498
SL3510
SL3516
SL3633
SL3662
SL3732
SL3736
SL3757
SL3826
SL3854
SL3958
SL4135
SL4145
SL4149
SL4151
SL4153
SL4158
SL4205
SL4257
SL4371
SL4372
SL4376
SL4468
SLP1_0047
SLP1_0048
SLP1_0051
srgB
srlA
stfD
traH
traN
traT
trbC
trbI
trpB
ttrS
ugpE
uxaC
ybdB
ybdR
yceA
ychA
yegB
ygbK
yliC

## Sheet: Unique Gp2 vs In
Upregulated	Downregulated
aceF	acrD
acs	ampH
aldB	ansB
asr	artM
atpA	asd
atpD	barA
atpF	bax
atpH	btuB
cbiE	cap
ccmE1	cigR
cib	clcB
cysJ	clpP
deoA	coaE
deoC	cspD
dgoA	cyoA
dppD	cysQ
eno	dapF
eutL	degQ
fes	dmsC
FQ312003_intergenic_1316682_1317221	dsbG
FQ312003_intergenic_1366289_1366360	efp
FQ312003_intergenic_1440240_1440459	emrD
FQ312003_intergenic_1650035_1650207	erfK
FQ312003_intergenic_1679888_1680693	fhlA
FQ312003_intergenic_1839813_1839870	flgN
FQ312003_intergenic_1922869_1923024	fmt
FQ312003_intergenic_2796699_2802478	FQ312003_intergenic_1492668_1493182
FQ312003_intergenic_2855115_2855565	FQ312003_intergenic_1611552_1611936
FQ312003_intergenic_288852_295009	FQ312003_intergenic_1834399_1834563
FQ312003_intergenic_2948396_2949327	FQ312003_intergenic_1978572_1978652
FQ312003_intergenic_3197202_3197213	FQ312003_intergenic_3156702_3156947
FQ312003_intergenic_3434167_3435864	FQ312003_intergenic_3157276_3157367
FQ312003_intergenic_3587314_3593913	FQ312003_intergenic_3237453_3237806
FQ312003_intergenic_3787358_3787438	FQ312003_intergenic_3259110_3259329
FQ312003_intergenic_412054_412098	FQ312003_intergenic_3778136_3778340
FQ312003_intergenic_4121009_4127039	FQ312003_intergenic_3969653_3970250
FQ312003_intergenic_4217277_4223071	FQ312003.1526
FQ312003_intergenic_4293634_4293717	ftnA
FQ312003_intergenic_4372239_4377952	gipA
FQ312003_intergenic_4415433_4421485	glpB
FQ312003_intergenic_4583972_4584118	glpE
FQ312003_intergenic_4737505_4737545	grxB
FQ312003_intergenic_4842841_4842863	htrB
FQ312003_intergenic_982212_982573	hybB
FQ312003.4499	hypB
fruK	invA
gabT	ispA
groEL	metA
groES	moaA
hflK	mod
hisB	motA
hisI	motB
htrA	nagD
hyaD2	nhaB
infB	nrfA
leuL	opdB
lspA	orgAa
manZ	pgtP
nanT	pitA
narG	plsC
ompH	potA
pagC	prgK
pduS	proP
pez	pSLT1344_intergenic_75774_76166
phnX	repC
phoN	rhlB
phoP	rtn
pipB	sbcB
prlA	seqA
pSLT1344_intergenic_56363_56468	siiE
pSLT1344_intergenic_65700_65996	SL0286
pSLT1344_intergenic_69738_69829	SL0459
radA	SL0570
rhaB	SL0630
ribD	SL0713
rnhB	SL0783
rplB	SL0801
rplD	SL0926
rplF	SL0956
rplO	SL1008
rplP	SL1009
rplV	SL1071
rplW	SL1190
rpmC	SL1201
rpoC	SL1221
rpsC	SL1257
rpsS	SL1411
SL0301	SL1479
SL0348	SL1484
SL0358	SL1520
SL0698	SL1573
SL1299	SL1592
SL1305	SL1640
SL1324	SL1672
SL1345	SL2373
SL1477	SL2409
SL1528	SL2535
SL1529	SL2696
SL1563	SL2772
SL1610	SL2804
SL1628	SL2898
SL1783	SL2966
SL1941	SL2990
SL2115	SL3000
SL2256	SL3207
SL2430	SL3225
SL2431	SL3245
SL2432	SL3246
SL2548	SL3247
SL2763	SL3270
SL2944	SL3329
SL3092	SL3351
SL3093	SL3378
SL3101	SL3499
SL3107	SL3542
SL4146	SL3548
SL4256	SL3550
SL4377	SL3557
SL4471	SL3563
SLP1_0061	SL3617
SLP2_0054A	SL3724
sodCI	SL3857
sopD2	SL3993
spiA	SL4465
spiC	SL4481
spvA	SL4523
spvB	SLP1_0073
spvC	slyX
spvR	solA
ssaD	srmB
ssaI	suhB
ssaJ	tag
ssaL	ubiE
ssaN	xseA
ssaV	yadA
sscB	ybdG
sseA	ybeZ
sseB	yceE
sseC	yciA
sseD	yedJ
sseE	yehY
sseF	yhhP
sseI	yhjK
sseJ	ylaB
sspH2	yrdA
stdB
tcuA
thrB
traU
ttrR
tuf
udg
uhpB
uhpC
virK
wcaC
wza
yejB
yhjL
yohG

## Sheet: Unique GP3 vs In
Upregulated	Downregulated
aceK	ampD
arcC	apbA
astA	cadC
atpG	chaB
cbiJ	csgA
cbiP	cyaA
cbiT	cyaY
ccmD1	dbh
ccmF1	dfp
cirA	dnaQ
citG2	ecnR
cstA	envE
dhaB	exo
dsbB	fadR
entA	fimY
entC	folP
entE	fpr
entF	FQ312003_intergenic_1_118
fadA	FQ312003_intergenic_1066156_1066470
fadJ	FQ312003_intergenic_112962_113034
fdnH	FQ312003_intergenic_1192338_1192508
fdnI	FQ312003_intergenic_1289712_1290847
FQ312003_intergenic_1159940_1159971	FQ312003_intergenic_1498890_1498988
FQ312003_intergenic_1214283_1214338	FQ312003_intergenic_1583298_1583367
FQ312003_intergenic_1287948_1287978	FQ312003_intergenic_1643429_1643636
FQ312003_intergenic_1908958_1909080	FQ312003_intergenic_1712030_1712079
FQ312003_intergenic_2003863_2003891	FQ312003_intergenic_1799555_1799930
FQ312003_intergenic_2352511_2352525	FQ312003_intergenic_189404_189548
FQ312003_intergenic_3497969_3498016	FQ312003_intergenic_1915822_1916206
FQ312003_intergenic_3657672_3657715	FQ312003_intergenic_1983117_1983649
FQ312003_intergenic_3889221_3889237	FQ312003_intergenic_1984308_1984757
FQ312003_intergenic_4197221_4197259	FQ312003_intergenic_1996522_1996884
FQ312003_intergenic_4697342_4697421	FQ312003_intergenic_2006764_2006919
FQ312003_intergenic_590568_590797	FQ312003_intergenic_2090527_2090621
FQ312003_intergenic_660631_660711	FQ312003_intergenic_2288879_2289107
FQ312003_intergenic_893935_893952	FQ312003_intergenic_2619169_2619608
FQ312003.1509	FQ312003_intergenic_2656172_2656362
FQ312003.2779	FQ312003_intergenic_2692702_2692925
fruA	FQ312003_intergenic_2806991_2807021
gabD	FQ312003_intergenic_2938041_2938902
gltL	FQ312003_intergenic_2970253_2970850
hofB	FQ312003_intergenic_2983251_2983646
hyaF2	FQ312003_intergenic_2996628_2996762
hycC	FQ312003_intergenic_3040147_3040361
iroD	FQ312003_intergenic_3041392_3042381
iroN	FQ312003_intergenic_3121896_3122022
kefC	FQ312003_intergenic_3266609_3267749
lamB	FQ312003_intergenic_3536137_3536222
lctD	FQ312003_intergenic_3536728_3536783
leuC2	FQ312003_intergenic_3624242_3624266
lysA	FQ312003_intergenic_3681898_3682022
lyxK	FQ312003_intergenic_3782662_3782885
murD	FQ312003_intergenic_3850561_3850616
murF	FQ312003_intergenic_3864126_3864163
napA	FQ312003_intergenic_408186_408201
narI	FQ312003_intergenic_4330937_4331100
narJ	FQ312003_intergenic_4523161_4523622
narY	FQ312003_intergenic_4655183_4655377
ninG	FQ312003_intergenic_4761868_4761904
nrfE	FQ312003_intergenic_4874025_4874262
nuoM	FQ312003_intergenic_603107_603567
pduB	FQ312003_intergenic_695366_695470
pduD	FQ312003_intergenic_822759_822977
pduG	FQ312003.2802
pduO	gcvR
pduP	gidB
pduW	gsp
pepB	gtrA
phoR	hexR
proX	hilA
pSLT1344_intergenic_59736_59823	hscB
recC	hyb0
sapC	invB
sciK	iolT1
sdaC	ldcC
secF	leuD2
sgaU	lplA
SL0042	marT
SL0083A	miaE
SL0347	mntH
SL0746	modE
SL0988	msgA
SL1207	nadR
SL1715	narP
SL1886	narQ
SL1916	nikR
SL1932	nrdA
SL1935	pepT
SL1937	pgsA
SL1947	pgtC
SL1964	prgI
SL2212	pSLT1344_intergenic_73797_74371
SL2257	pSLT1344_intergenic_85345_85675
SL2258	pspA
SL2555	pspE
SL2560	pyrC
SL2561	repA3
SL2736	rhaR
SL2889	rsD
SL2917	sanA
SL3149	sbcD
SL3715	siiA
SL4060	SL0018
SLP1_0045	SL0039
srfJ	SL0409
ssaT	SL0472
thdF	SL0490
tlpA	SL0494
traK	SL0642
truB	SL0858
uhpT	SL0938
yaeT	SL0958
ybiW	SL1020
ybiY	SL1066
yrfC	SL1073
ytfE	SL1202
	SL1227
	SL1244
	SL1280
	SL1309
	SL1344_1330A
	SL1412
	SL1440
	SL1522
	SL1527
	SL1535
	SL1542
	SL1543
	SL1559
	SL1588
	SL1627
	SL1649
	SL1661
	SL1664
	SL1696
	SL1709
	SL1740
	SL1864
	SL2163
	SL2208
	SL2264
	SL2328
	SL2330
	SL2391
	SL2577
	SL2582
	SL2584
	SL2614
	SL2726
	SL2884
	SL2998
	SL3037
	SL3043
	SL3086
	SL3112
	SL3127
	SL3129
	SL3138
	SL3224
	SL3242
	SL3312
	SL3360
	SL3477
	SL3500
	SL3602
	SL3717
	SL3866
	SL3959
	SL4017
	SL4187
	SL4188
	SL4206
	SL4448
	stcC
	tap
	torT
	trg
	trmU
	tus
	ubiA
	xseB
	ybaO
	ybgR
	ybhA
	ybjC
	yccF
	yeeA
	yejM
	yfeA
	ygdD
	yhcP
	yheR
	yhjA
	yhjD
	yibK
	yjbO
	yjeB
	yojN
