# Supplementary material for: Transcriptome and proteome analysis of Salmonella enterica serovar Typhimurium systemic infection of wild type and immune-deficient mice
Source: PLoS One. 2017 Aug 10;12(8):e0181365. doi: 10.1371/journal.pone.0181365 (PMC5552096; doi:10.1371/journal.pone.0181365)
Supplement: S8 Table — Table showing the DE genes from the Group 1 S. Typhimurium vs Group 2 S. Typhimurium comparison. (XLS) [file pone.0181365.s008.xls]

## Sheet: Group1 vs Group 2
Gene Name	Product Annotation	BaseMean	BaseMeanA	BaseMeanB	Fold Change	log2 Fold-Change	P-value	False Discovery Rate (FDR)	Effect
acrD	putative efflux pump	10.2179	1.35957	19.0762	14.031	3.81055	0.000460134	0.0216399	Upregulated
ada	ADA regulatory protein	6.18066	3.07833	9.28299	3.01559	1.59244	0.000185336	0.0119327	Upregulated
adiY	putative AraC family regulatory protein	3.7605	0.604103	6.9169	11.4499	3.51726	0.00354207	0.0878489	Upregulated
amtB	probable ammonium transporter	6.59195	0.879678	12.3042	13.9872	3.80603	0.000244666	0.0142851	Upregulated
apaH	bis(5'-nucleosyl)-tetraphosphatase	5.21301	2.39411	8.03191	3.35486	1.74625	0.00153954	0.050814	Upregulated
artP	arginine transport ATP-binding protein ArtP	4.27618	1.04394	7.50842	7.19237	2.84647	0.000293208	0.0161113	Upregulated
asd	aspartate-semialdehyde dehydrogenase	10.6673	4.87829	16.4562	3.37337	1.75419	0.00278552	0.0749153	Upregulated
astD	succinylglutamic semialdehyde dehydrogenase	8.0738	2.00078	14.1468	7.07065	2.82184	0.000499831	0.0225952	Upregulated
atpD	ATP synthase beta subunit	31.4233	48.9485	13.8981	0.283933	-1.81638	0.000175514	0.0116534	Downregulated
cadC	transcriptional activator cadC	4.86286	1.75936	7.96637	4.52801	2.17888	0.00370747	0.0905418	Upregulated
cbiC	precorrin-8X methylmutase	3.13259	1.19531	5.06986	4.24146	2.08456	0.00237138	0.0657181	Upregulated
cbiO	putative cobalt transport ATP-binding protein	3.25618	0.718367	5.79399	8.0655	3.01176	4.93367e-05	0.00498114	Upregulated
ccmE2	protoheme transport protein	3.27203	0.359184	6.18488	17.2193	4.10595	0.00105645	0.0372033	Upregulated
ccmH1	cytochrome c-type biogenesis protein H1	7.21157	0.476942	13.9462	29.2408	4.86991	0.0015705	0.050814	Upregulated
citA	sensor kinase DpiB	3.06916	0.476942	5.66139	11.8702	3.56927	2.29347e-05	0.00286638	Upregulated
citC	citrate-sodium symporter	3.16466	0.402735	5.92659	14.7158	3.8793	0.000323243	0.0173138	Upregulated
clcA	putative membrane protein	9.44868	2.31641	16.581	7.15803	2.83956	0.00179908	0.0553977	Upregulated
cls	Cardiolipin synthetase	4.69007	0.953885	8.42626	8.83363	3.14301	0.00459241	0.0999044	Upregulated
coaE	Dephospho-CoA kinase	2.74112	0.476942	5.00529	10.4945	3.39157	0.00311044	0.080397	Upregulated
codB	cytosine permease	4.4484	0.604103	8.29269	13.7273	3.77897	0.000557582	0.0243538	Upregulated
corB	putative membrane protein	3.72102	1.1211	6.32094	5.63815	2.49522	0.000322008	0.0173138	Upregulated
csiE	stationary phase inducible protein CsiE	6.7983	3.19609	10.4005	3.25413	1.70227	0.0015622	0.050814	Upregulated
cspC	cold shock-like protein CspC	13.6244	20.331	6.91786	0.340262	-1.55528	0.00156189	0.050814	Downregulated
cysN	Sulfate adenylyltransferase subunit 1	6.70356	2.87401	10.5331	3.66495	1.87379	0.0045193	0.0995932	Upregulated
dcuA	anaerobic C4-dicarboxylate transporter	6.24221	1.68515	10.7993	6.4085	2.67999	0.000710711	0.028313	Upregulated
dppC	dipeptide transport system permease protein DppC	5.43102	1.1211	9.74095	8.68872	3.11914	0.000183063	0.0119066	Upregulated
ecnR	transcriptional regulatory protein	4.12067	1.52384	6.71751	4.40828	2.14022	0.00409821	0.094299	Upregulated
eutJ	putative ethanolamine utilization protein EutJ	6.18133	2.35996	10.0027	4.23849	2.08355	0.00107251	0.0375616	Upregulated
eutN	ethanolamine utilization protein	2.69546	0.715414	4.67551	6.5354	2.70828	0.00324939	0.0818641	Upregulated
fimW	fimbriae w protein	2.34084	0.402735	4.27895	10.6247	3.40935	0.000994675	0.0361012	Upregulated
flgE	flagellar hook protein FlgE	5.28854	0.836126	9.74095	11.6501	3.54227	6.05764e-05	0.00543823	Upregulated
FQ312003_intergenic_1326592_1326802	FQ312003_intergenic_1326592_1326802	6.4931	9.9539	3.0323	0.304634	-1.71485	0.00301023	0.0789598	Downregulated
FQ312003_intergenic_1440240_1440459	FQ312003_intergenic_1440240_1440459	15.8998	30.0873	1.71222	0.0569083	-4.13522	4.95396e-12	3.15765e-08	Downregulated
FQ312003_intergenic_1626124_1626306	FQ312003_intergenic_1626124_1626306	4.05268	6.72071	1.38465	0.206028	-2.27909	0.000676647	0.0272971	Downregulated
FQ312003_intergenic_1990513_1990645	FQ312003_intergenic_1990513_1990645	3.14393	5.76092	0.526953	0.0914703	-3.45055	4.62936e-05	0.00491792	Downregulated
FQ312003_intergenic_259089_259300	FQ312003_intergenic_259089_259300	3.87801	0.842574	6.91344	8.20514	3.03653	1.99406e-05	0.00254203	Upregulated
FQ312003_intergenic_2594527_2594999	FQ312003_intergenic_2594527_2594999	4.11269	6.64355	1.58183	0.2381	-2.07036	0.000980453	0.0361012	Downregulated
FQ312003_intergenic_2992183_2993476	FQ312003_intergenic_2992183_2993476	19.206	29.1202	9.29185	0.319086	-1.64798	8.04396e-05	0.00681957	Downregulated
FQ312003_intergenic_3242827_3243091	FQ312003_intergenic_3242827_3243091	18.2845	30.7059	5.86299	0.19094	-2.38881	0.000845325	0.0328543	Downregulated
FQ312003_intergenic_3312211_3312835	FQ312003_intergenic_3312211_3312835	3.92029	1.32247	6.51812	4.92874	2.30122	0.000470809	0.0219046	Upregulated
FQ312003_intergenic_4146761_4147078	FQ312003_intergenic_4146761_4147078	7.8106	14.241	1.38022	0.0969192	-3.36707	4.57956e-07	0.000185886	Downregulated
FQ312003_intergenic_4381408_4381883	FQ312003_intergenic_4381408_4381883	10.1446	15.0177	5.27147	0.351017	-1.51039	0.000235178	0.0140096	Downregulated
FQ312003_intergenic_4836111_4836411	FQ312003_intergenic_4836111_4836411	4.31734	1.32247	7.31221	5.52921	2.46707	0.000244954	0.0142851	Upregulated
fruB	pts system, fructose-specific IIA/FPR component	5.48329	2.60488	8.36169	3.21001	1.68258	0.000958464	0.0361012	Upregulated
garD	D-galactarate dehydratase	7.98317	0.836126	15.1302	18.0956	4.17757	0.000726878	0.0287771	Upregulated
ggt	gamma-glutamyltranspeptidase precursor	6.38901	2.31641	10.4616	4.5163	2.17514	0.00415497	0.094924	Upregulated
gidA	glucose inhibited division protein	6.47347	2.80625	10.1407	3.61361	1.85344	0.000126932	0.00920233	Upregulated
gph	phosphoglycolate phosphatase	6.34808	2.16209	10.5341	4.87217	2.28456	1.42639e-05	0.0020204	Upregulated
grxC	glutaredoxin 3	2.69815	5.00195	0.39435	0.0788392	-3.66494	0.00171684	0.0533811	Downregulated
hcaT	putative 3-phenylpropionate permease	4.11118	0.718367	7.50399	10.4459	3.38486	4.4902e-05	0.00485093	Upregulated
hmpA	flavohemoprotein (haemoglobin-like protein)	10.4747	5.27108	15.6783	2.97441	1.5726	0.00017744	0.0116598	Upregulated
hrpA	ATP-dependent helicase HrpA	15.1628	6.23087	24.0948	3.867	1.95121	1.23275e-05	0.00187085	Upregulated
hybB	probable hydrogenase-2 cytochrome b subunit	3.96871	0.238471	7.69895	32.2846	5.01278	0.000285852	0.0158946	Upregulated
invA	secretory apparatus of type III secretion system	4.50972	1.1211	7.89834	7.04515	2.81663	8.41426e-05	0.00684465	Upregulated
iroB	putative glycosyltransferase	7.3264	2.47772	12.1751	4.91382	2.29684	0.000531943	0.0237105	Upregulated
iroC	putative ABC transporter protein	13.8959	2.79336	24.9984	8.94922	3.16176	0.00212298	0.0615084	Upregulated
ispA	geranyltranstransferase	4.8714	1.31307	8.42972	6.41986	2.68254	8.48332e-05	0.00684465	Upregulated
kbl	2-amino-3-ketobutyrate coenzyme A ligase	7.89688	2.36346	13.4303	5.68248	2.50652	0.000127048	0.00920233	Upregulated
kdpD	sensor protein KdpD	13.0275	3.55527	22.4997	6.32853	2.66187	0.002998	0.0789598	Upregulated
kdpE	KDP operon transcriptional regulatory protein	3.11837	0.836126	5.40061	6.45908	2.69133	0.000405439	0.0197384	Upregulated
kdsB	3-deoxy-manno-octulosonate cytidylyltransferase	4.51341	1.91717	7.10964	3.7084	1.8908	0.00102057	0.0361394	Upregulated
kefB	glutathione-regulated potassium-efflux system protein (K(+)/H(+)antiporter)	10.6756	5.48239	15.8689	2.89452	1.53332	0.000161536	0.0109991	Upregulated
lpfC	outer membrane usher protein (LpfC)	7.08028	1.59805	12.5625	7.86117	2.97474	0.00226746	0.0633893	Upregulated
melB	melibiose carrier protein	4.97765	1.59805	8.35726	5.22968	2.38672	0.000490423	0.0223283	Upregulated
mesJ	cell cycle protein MesJ	7.10092	1.83652	12.3653	6.73304	2.75126	0.00334995	0.0837356	Upregulated
mobA	mobilization protein	107.764	15.2166	200.312	13.164	3.71853	0.00318034	0.0814117	Upregulated
modB	molybdenum transport system permease protein ModB	5.56017	1.1211	9.99923	8.9191	3.1569	0.00375676	0.090703	Upregulated
moeA	molybdopterin biosynthesis MoeA protein	4.59231	2.07499	7.10964	3.42635	1.77667	0.00102057	0.0361394	Upregulated
mraZ	conserved hypothetical protein.	6.97165	11.3076	2.63573	0.233095	-2.10101	5.36095e-06	0.0011783	Downregulated
mrcB	penicillin-binding protein 1b; peptidoglycan synthetase	12.1356	5.10386	19.1673	3.75546	1.90899	0.000407271	0.0197384	Upregulated
mrp	conserved hypothetical protein	7.44198	11.0661	3.81781	0.344999	-1.53533	0.0012275	0.0422923	Downregulated
nadA	quinolinate synthetase A protein	5.65935	1.84296	9.47574	5.14157	2.36221	0.00189342	0.0580225	Upregulated
nagD	NagD protein	2.87519	0.67831	5.07208	7.47752	2.90256	0.00324939	0.0818641	Upregulated
nanT	putative sialic acid transporter	16.7596	26.1467	7.37236	0.281961	-1.82643	0.000585694	0.0247233	Downregulated
narX	nitrate/nitrite sensor protein NarX	6.49604	1.79941	11.1927	6.22017	2.63695	0.00264027	0.0722277	Upregulated
nfi	putative endonuclease	3.46771	0.879678	6.05574	6.88404	2.78326	0.000134584	0.00942683	Upregulated
nhaB	regulator of intracellular pH; Na+/H+ antiporter	3.92156	0.402735	7.44039	18.4746	4.20747	4.6661e-07	0.000185886	Upregulated
nifU	NifU-like protein	4.23289	7.54448	0.921302	0.122116	-3.03367	0.000358106	0.0185575	Downregulated
oadB2	oxaloacetate decarboxylase beta chain 2	8.30172	0.359184	16.2443	45.2255	5.49906	0.0016253	0.0523215	Upregulated
osmY	Putative periplasmic protein	11.2586	17.3806	5.13665	0.295539	-1.75858	8.80987e-06	0.00170155	Downregulated
pcgL	D-alanyl-D-alanine dipeptidase	22.9255	34.2523	11.5988	0.338627	-1.56223	0.00391238	0.0922819	Downregulated
pepE	peptidase E (pseudogene)	4.59379	2.07794	7.10964	3.42148	1.77462	0.00328429	0.0824176	Upregulated
pilO	pilus protein	6.84074	2.95467	10.7268	3.63047	1.86016	0.00322392	0.0818641	Upregulated
pilV	typeIV prepilin	6.85068	1.91717	11.7842	6.14665	2.6198	0.00273131	0.0737685	Upregulated
potI	putrescine transport system permease protein PotI	2.97627	0.359184	5.59336	15.5724	3.96092	0.000645807	0.026387	Upregulated
priB	primosomal replication protein N	6.49339	9.75952	3.22726	0.330678	-1.5965	0.000562879	0.0243538	Downregulated
prpE	PrpE protein	8.17658	2.40352	13.9496	5.80385	2.53701	0.00204682	0.0606812	Upregulated
prpR	propionate catabolism operon regulatory protein	5.04396	1.59805	8.48987	5.31266	2.40943	0.00015561	0.0107811	Upregulated
pSLP3_intergenic_5998_6453	pSLP3_intergenic_5998_6453	16.9989	2.55193	31.446	12.3224	3.62321	0.000121832	0.009136	Upregulated
pstC	phosphate transport system permease protein	6.1635	2.31641	10.0106	4.32159	2.11156	0.00398141	0.0922819	Upregulated
ptr	protease III precursor (pitrilysin)	12.2654	3.71658	20.8143	5.60038	2.48553	0.000109828	0.00833387	Upregulated
pyrG	CTP synthase	12.1833	18.3108	6.05574	0.330719	-1.59632	0.000102478	0.00786985	Downregulated
ratB	putative outer membrane protein (RatB) (pseudogene)	3.17764	0.761919	5.59336	7.34114	2.876	0.00305751	0.0798711	Upregulated
repA	DNA replication	10.4621	4.27418	16.65	3.89547	1.9618	0.00166311	0.0532697	Upregulated
rfaQ	lipopolysaccharide core biosynthesis protein	5.0969	7.75525	2.43856	0.31444	-1.66914	0.000570919	0.0244231	Downregulated
rffA	lipopolysaccharide biosynthesis protein	2.50511	0.402735	4.60748	11.4405	3.51607	0.000974567	0.0361012	Upregulated
rimJ	ribosomal-protein-alanine acetyltransferase	3.8137	7.43022	0.197175	0.0265369	-5.23586	1.42521e-05	0.0020204	Downregulated
rpl19	50S ribosomal protein L19. Chloroplast 50S ribosomal protein L19.	13.0027	21.7242	4.28116	0.197069	-2.34323	3.82397e-09	6.0935e-06	Downregulated
rplF	50S ribosomal subunit protein L6	32.5776	48.5457	16.6095	0.342141	-1.54734	0.00377847	0.0908828	Downregulated
rplM	50S ribosomal subunit protein L13	14.9038	23.1515	6.65612	0.287503	-1.79835	3.27714e-10	1.04442e-06	Downregulated
rplP	50S ribosomal subunit protein L16	27.7525	45.2238	10.2812	0.22734	-2.13708	0.00121504	0.0420907	Downregulated
rplU	50S ribosomal subunit protein L21	12.6971	19.0722	6.32191	0.331472	-1.59304	9.68018e-06	0.00170155	Downregulated
rpsR	30s ribosomal subunit protein S18	6.86467	11.029	2.7003	0.244836	-2.03011	5.00146e-05	0.00498114	Downregulated
rpsU	30S ribosomal subunit protein S21	3.94233	7.68749	0.197175	0.0256488	-5.28497	9.15961e-06	0.00170155	Downregulated
rtcA	rna 3'-terminal phosphate cyclase (ec 6.5.1.4) (rna-3'-phosphate cyclase) (rna cyclase)	7.54093	1.59805	13.4838	8.43769	3.07685	0.00144943	0.0486245	Upregulated
safC	salmonella atypical fimbria outer membrane usher	8.53206	2.71915	14.345	5.27554	2.39932	0.000364527	0.0185879	Upregulated
sapF	peptide transport system ATP-binding protein SapF	4.56747	1.43378	7.70117	5.37123	2.42525	0.00133961	0.0451781	Upregulated
sciF	conserved hypothetical protein (SPI-6 associated)	2.31275	0.476942	4.14856	8.69824	3.12072	0.002068	0.0608063	Upregulated
sinH	intimin	5.26787	1.1211	9.41463	8.39765	3.06999	0.00119511	0.0416265	Upregulated
SL0010	conserved hypothetical protein	2.12721	0.238471	4.01596	16.8404	4.07386	0.000217005	0.0131102	Upregulated
SL0301	conserved hypothetical protein (SPI-6 associated)	2.57421	4.75408	0.39435	0.0829498	-3.59162	0.00270907	0.0734792	Downregulated
SL0430	hpothetical major facilitator family transport protein	5.51267	1.15525	9.87009	8.54366	3.09486	0.00443791	0.0995932	Upregulated
SL0471	integral membrane protein AefA	13.4926	5.98945	20.9957	3.50545	1.8096	0.000248671	0.0142851	Upregulated
SL0501	putative membrane protein	11.8702	2.55193	21.1884	8.30291	3.05362	0.000218024	0.0131102	Upregulated
SL0638	putative hydrolase C-terminus	2.48333	0.359184	4.60748	12.8276	3.68118	0.000198842	0.0123051	Upregulated
SL0702	putative glycosyl transferase	2.52156	0.238471	4.80466	20.1477	4.33255	0.000189415	0.0119581	Upregulated
SL0876	prismane protein homolog (hybrid-cluster protein)	8.7209	3.15254	14.2893	4.53262	2.18034	3.70669e-08	2.36264e-05	Upregulated
SL1127	conserved hypothetical protein	8.06646	12.7731	3.35986	0.263043	-1.92663	0.00101751	0.0361394	Downregulated
SL1143	putative lipoprotein	4.67023	1.96368	7.37679	3.75662	1.90943	0.00196396	0.0590485	Upregulated
SL1156	ABC transporter integral membrane subunit	5.36034	2.35996	8.36072	3.54273	1.82486	0.000393321	0.0195862	Upregulated
SL1157	putative ROK-family protein	3.66907	1.28241	6.05574	4.72214	2.23944	0.001565	0.050814	Upregulated
SL1222	putative regulatory protein	4.07889	0.718367	7.43942	10.356	3.3724	4.95237e-05	0.00498114	Upregulated
SL1534	putative peptidase	5.80242	2.71619	8.88864	3.27246	1.71038	0.000559395	0.0243538	Upregulated
SL1544	putative phosphotransferase enzyme	3.71992	1.1211	6.31873	5.63617	2.49472	0.00395656	0.0922819	Upregulated
SL1783	hypothetical protein	13.5882	22.5622	4.61412	0.204507	-2.28978	1.7712e-05	0.002352	Downregulated
SL1990	putative inner membrane protein	3.64004	0.238471	7.04161	29.5281	4.88402	1.73734e-05	0.002352	Upregulated
SL2153	glutathione-S-transferase-family protein	2.41703	0.359184	4.47488	12.4585	3.63905	0.00411282	0.094299	Upregulated
SL2163	putative oxidoreductase	3.77023	1.48029	6.06017	4.09391	2.03348	0.0039495	0.0922819	Upregulated
SL2216	predicted bacteriophage protein	3.9791	6.50994	1.44826	0.222468	-2.16833	0.00223731	0.0631646	Downregulated
SL2281	conserved hypothetical protein	2.9969	1.1211	4.87269	4.34633	2.1198	0.0045135	0.0995932	Upregulated
SL2308	putative membrane protein	4.75737	0.956839	8.5579	8.94393	3.16091	9.16246e-05	0.00721006	Upregulated
SL2319	conserved hypothetical protein	3.27263	1.08105	5.46421	5.05456	2.33759	0.00168914	0.0532998	Upregulated
SL2356	phosphohistidine phosphatase	8.88786	14.2187	3.55704	0.250166	-1.99904	2.23005e-06	0.000592263	Downregulated
SL2359	conserved hypothetical protein	3.71156	6.23786	1.18526	0.190011	-2.39584	0.00148428	0.0495331	Downregulated
SL2373	putative decarboxylase	5.06513	0.919735	9.21053	10.0143	3.32399	0.0021382	0.0615323	Upregulated
SL2494	putative lipoprotein	26.5443	9.60117	43.4875	4.52939	2.17932	0.00266699	0.0726469	Upregulated
SL2561	predicted bacteriophage protein	2.58081	0.359184	4.80244	13.3704	3.74097	0.00450833	0.0995932	Upregulated
SL2587	predicted bacteriophage protein	2.61594	0.359184	4.87269	13.566	3.76192	9.73635e-05	0.00756823	Upregulated
SL2615	putative acyl-CoA synthetase	15.138	8.02733	22.2487	2.77162	1.47073	0.000405003	0.0197384	Upregulated
SL2626	conserved hypothetical protein	5.44693	2.00078	8.89307	4.4448	2.15212	0.00064306	0.026387	Upregulated
SL2743	putative solute-binding protein	7.81033	2.00078	13.6199	6.80728	2.76708	0.000602801	0.0251128	Upregulated
SL2744	DNA-binding bacteriophage protein	3.41934	0.718367	6.12031	8.51975	3.09081	0.00370738	0.0905418	Upregulated
SL2920	hypothetical protein	4.01794	0.402735	7.63314	18.9532	4.24437	0.000330256	0.0175421	Upregulated
SL2965	conserved hypothetical protein	2.22469	0.238471	4.21092	17.658	4.14225	0.00207012	0.0608063	Upregulated
SL2999	conserved hypothetical protein	2.67481	0.476942	4.87269	10.2165	3.35283	0.000474357	0.0219098	Upregulated
SL3000	probable amino acid transport protein	3.20746	0.359184	6.05574	16.8597	4.07551	2.85966e-06	0.0007291	Upregulated
SL3013	conserved hypothetical protein	14.7236	21.8097	7.63756	0.350192	-1.51378	2.39818e-05	0.00293962	Downregulated
SL3058	zinc binding dehydrogenase	5.00554	0.402735	9.60834	23.8577	4.57638	5.51075e-05	0.0052906	Upregulated
SL3205	conserved hypothetical protein	4.94599	1.59805	8.29394	5.19005	2.37575	0.0036452	0.0897085	Upregulated
SL3239	probable phosphoheptose isomerase	8.11743	12.0853	4.14953	0.343352	-1.54224	0.0035634	0.0880352	Downregulated
SL3299	conserved hypothetical protein	6.80717	3.47462	10.1397	2.91823	1.54509	0.000251009	0.0142851	Upregulated
SL3341	possible exported protein	15.2005	6.31502	24.0859	3.81407	1.93133	0.000162208	0.0109991	Upregulated
SL3350	conserved hypothetical protein	2.73203	5.06971	0.39435	0.0777854	-3.68436	0.00393312	0.0922819	Downregulated
SL3515	putative membrane protein	3.16886	0.476942	5.86078	12.2882	3.6192	4.93367e-05	0.00498114	Upregulated
SL3541	heavy metal-transporting ATPase	10.3146	2.47772	18.1514	7.32585	2.873	0.00395996	0.0922819	Upregulated
SL3732	conserved hypothetical protein	2.8162	0.761919	4.87047	6.39238	2.67635	0.000667109	0.0270838	Upregulated
SL3746	fructose-1,6-bisphosphate aldolase, class II	3.49753	0.476942	6.51812	13.6665	3.77257	1.06097e-05	0.00170155	Upregulated
SL3748	PTS system, galactitol-specific IIC component	4.94537	1.59805	8.29269	5.18927	2.37553	0.000129663	0.00928621	Upregulated
SL3757	hypothetical protein	5.76659	1.19531	10.3379	8.64869	3.11248	1.29378e-08	1.03082e-05	Upregulated
SL3826	putative shikimate 5-dehydrogenase	4.52161	0.879678	8.16355	9.28016	3.21415	4.77001e-06	0.00108586	Upregulated
SL3827	conserved hypothetical protein	7.67945	2.00078	13.3581	6.67646	2.73908	0.000417008	0.0199851	Upregulated
SL4061	PTS system, protein component IIC (phosphotransferase enzyme ii, c component)	3.9259	0.476942	7.37485	15.4628	3.95073	0.000811244	0.0317231	Upregulated
SL4135	predicted bacteriophage protein	9.14921	1.91368	16.3847	8.56192	3.09793	0.00395423	0.0922819	Upregulated
SL4149	Phage tail sheath protein	4.08795	0.476942	7.69895	16.1423	4.01278	0.00385488	0.0920263	Upregulated
SL4203	putative glutathione S transferase	3.1681	1.20176	5.13443	4.27244	2.09506	0.00168914	0.0532998	Upregulated
SL4258	putative regulatory protein	2.53912	0.402735	4.67551	11.6094	3.53722	0.000994675	0.0361012	Upregulated
SL4328	putative membrane protein	4.2898	0.879678	7.69992	8.75312	3.1298	0.000375353	0.0189881	Upregulated
SL4435	putative exported protein	6.54665	10.3908	2.70252	0.260088	-1.94293	2.8818e-05	0.00346578	Downregulated
SLP1_0051	predicted protein	2.68051	0.359184	5.00183	13.9255	3.79966	0.000336522	0.0175819	Upregulated
SLP1_0060	predicted protein	6.91914	3.23964	10.5986	3.27155	1.70997	5.56119e-05	0.0052906	Upregulated
SLP1_0074	putative inner membrane protein	7.91403	3.38806	12.44	3.67172	1.87646	0.00322777	0.0818641	Upregulated
SLP1_0077	conserved hypothetical protein	7.57386	3.8873	11.2604	2.89672	1.53442	0.00288867	0.076443	Upregulated
SLP1_0078	Not found	5.57284	2.32286	8.82283	3.79826	1.92534	0.000133973	0.00942683	Upregulated
sppA	protease IV	6.23602	2.07499	10.397	5.01065	2.325	0.000956431	0.0361012	Upregulated
ssaG	putative pathogenicity island protein	14.5513	24.5586	4.54388	0.185022	-2.43423	0.0043515	0.0987062	Downregulated
stpA	tyrosine phosphatase (associated with virulence)	7.16334	2.40352	11.9232	4.96071	2.31055	9.01929e-05	0.00718612	Upregulated
tatD	putative deoxyribonuclease	5.96987	0.879678	11.0601	12.5729	3.65224	0.000461724	0.0216399	Upregulated
tctE	putative two-component system sensor kinase	5.95636	1.44668	10.466	7.23454	2.8549	0.00168235	0.0532998	Upregulated
tdcB	catabolic threonine dehydratase	5.16509	0.718367	9.6118	13.3801	3.74201	0.00341281	0.0849737	Upregulated
thiC	thiamine biosynthesis protein	8.23696	2.00078	14.4731	7.23375	2.85474	0.000996832	0.0361012	Upregulated
traH	trah pilus assembly protein (trah)	9.17431	2.55193	15.7967	6.19009	2.62996	7.84889e-05	0.00681957	Upregulated
traP	conjugative transfer protein	3.42835	1.19531	5.66139	4.73633	2.24377	0.000322008	0.0173138	Upregulated
traP	SLP2_0065	2.57623	0.476942	4.67551	9.8031	3.29324	0.000994675	0.0361012	Upregulated
traV	SLP2_0059	3.13065	0.402735	5.85856	14.5469	3.86264	1.17381e-05	0.00182485	Upregulated
trbC	conjugative transfer assembly protein	6.44672	0.718367	12.1751	16.9483	4.08306	0.00254702	0.0699771	Upregulated
trbI	conjugative transfer protein	3.11678	0.836126	5.39743	6.45528	2.69048	0.000390777	0.0195862	Upregulated
ttrC	tetrathionate reductase subunit C (membrane protein)	2.22048	0.359184	4.08177	11.364	3.5064	0.000481433	0.0220766	Upregulated
ttrS	putative histidine kinase, two component regulatory protein	4.60262	1.23886	7.96637	6.4304	2.68491	3.28307e-05	0.00373684	Upregulated
udg	UDP-glucose 6-dehydrogenase	9.9241	17.4777	2.37053	0.135632	-2.88223	6.01556e-10	1.27811e-06	Downregulated
yacK	possible multicopper oxidase precursor	6.25196	2.03788	10.466	5.13574	2.36057	1.01926e-05	0.00170155	Upregulated
ybdG	putative membrane protein	4.85434	1.28241	8.42626	6.57063	2.71603	8.29996e-05	0.00684465	Upregulated
ybhO	putative phospholipase	5.24532	2.00078	8.48987	4.24328	2.08518	0.00056548	0.0243538	Upregulated
ybiH	hypothetical tetR-family transcriptional regulator	3.56629	0.879678	6.25291	7.10818	2.82948	0.000169758	0.0113899	Upregulated
ybiW	putative formate acetyltransferase 3	11.7871	4.88124	18.6929	3.82954	1.93717	3.22713e-05	0.00373684	Upregulated
yebF	putative exported protein	5.76332	9.35329	2.17335	0.232362	-2.10555	0.000408766	0.0197384	Downregulated
yedE	putative membrane protein	4.21705	1.19531	7.23879	6.05599	2.59836	0.00224901	0.0631646	Upregulated
yfiD	conserved hypothetical protein	8.43779	14.8994	1.97618	0.132635	-2.91447	5.76411e-05	0.00540301	Downregulated
ygaF	putative GAB DTP gene cluster repressor	9.94436	2.19275	17.696	8.07023	3.01261	0.00452514	0.0995932	Upregulated
ygdE	conserved hypothetical protein	6.19754	1.79296	10.6021	5.91317	2.56393	0.00131099	0.0444482	Upregulated
ygjN	conserved hypothetical protein	4.00354	1.15821	6.84886	5.91334	2.56397	8.13128e-05	0.00681957	Upregulated
yhhK	conserved hypothetical protein	4.68896	1.28241	8.09552	6.31272	2.65826	0.000546949	0.0242101	Upregulated
yhjK	conserved hypothetical protein	6.2029	0.953885	11.4519	12.0056	3.58563	0.00402169	0.0928776	Upregulated
yhjN	putative polysaccharide biosynthesis protein subunit B	10.9676	4.432	17.5032	3.94929	1.98159	0.00171557	0.0533811	Upregulated
yicH	putative exported protein	8.24115	2.40352	14.0788	5.85758	2.55031	0.00316821	0.0814117	Upregulated
yifB	Putative competence protein (chelatase)	4.21705	1.19531	7.23879	6.05599	2.59836	0.00224901	0.0631646	Upregulated
yifK	probable amino acid permease	4.93809	1.1211	8.75507	7.80934	2.9652	5.21292e-05	0.00511187	Upregulated
yjcO	putative exported protein	3.7835	0.919735	6.64726	7.22736	2.85347	0.000336373	0.0175819	Upregulated
yjeK	conserved hypothetical protein	4.08435	0.201368	7.96734	39.5661	5.30619	2.7294e-08	1.93302e-05	Upregulated
yjeP	putative membrane protein	16.8402	5.5125	28.168	5.10983	2.35328	0.00197416	0.0590766	Upregulated
ykgC	probable pyridine nucleotide-disulfide oxidoreductase	5.32935	0.718367	9.94034	13.8374	3.7905	4.81214e-08	2.78842e-05	Upregulated
yliC	hypothetical ABC transporter permease protein	5.12042	1.35662	8.88422	6.54879	2.71123	0.00201304	0.0599583	Upregulated
