# Supplementary material for: Transcriptome and proteome analysis of Salmonella enterica serovar Typhimurium systemic infection of wild type and immune-deficient mice
Source: PLoS One. 2017 Aug 10;12(8):e0181365. doi: 10.1371/journal.pone.0181365 (PMC5552096; doi:10.1371/journal.pone.0181365)
Supplement: S18 Table — Table showing the unique and shared DE genes from each Group vs Group comparison. (XLS) [file pone.0181365.s018.xls]

## Sheet: G1 72hvG1 0h V G2 48hvG2 0 h
Upregulated	Downregulated
Acp2	4930426D05Rik
Aldoa	Apoe
Ccl9	Arhgap4
Cfb	Cirbp
Clec4a1	Esm1
Cst7	Fcer2a
Gbp10	Gas6
Gbp2b	Gja1
Gdf15	Gng10
Gvin1	Hcst
Hmox1	Ltbp4
Ifi47	Lynx1
Lgals3	Slc12a2
Lilrb4	Sspn
Luzp1	Swap70
Marco	Tnxb
Mrap	Vpreb3
Ms4a7	Ypel3
Pdk4
Pfkl
Rab32
Tgtp1
Tmem106a
Tubb6

## Sheet: G1 72hvG1 0h V G3 72hvG3 0h
Upregulated	Downregulated
4930599N23Rik	Ahnak
Acer3	Arhgef1
Adora2b	Fcrla
Arg1	Gm4671
Bcl3	Hmha1
Bst2	Lrmp
Casp7	Mum1
Ccdc86	Ptp4a3
Cdc42ep2	Rasa3
Chil3	Siglecg
Cnih4	Slc9a3r2
Ctsc	Smim14
Dtx3l	Srpk3
Ehd1
Fcer1g
Fcgr3
Fosl2
Glipr2
Gm5483
Gp49a
Gpr31b
Hdc
Hp
Il1a
Irf1
Lgals3bp
Lgmn
Man2a1
Mmp13
Oas3
Rgs1
Sap30
Sh3pxd2b
Slc31a1
Slc7a2
Stat1
Trim30d

## Sheet: 1_72v1_6_V_2_48v2_6_V_3_72v3_6
Upregulated	Downregulated
Ass1	2510042H12Rik
Batf2	Alas2
Ccl2	Cx3cr1
Ccl3	Dbp
Ccl4	Fcna
Ccl7	Gdf10
Ccrl2	Igfbp5
Cd14	Nrm
Cdkn1a	Slc46a3
Cebpb	Trf
Cfb
Clec4d
Cp
Cstb
Cxcl1
Cxcl2
Cxcl9
Dusp1
Dusp16
Enc1
F10
Fam26f
Fcgr4
Gas7
Gbp2
Gbp5
Gbp7
Gm4951
Gpnmb
Hilpda
Ier3
Ifng
Igtp
Ikbke
Il10
Il1r2
Il1rn
Irak3
Itga5
Lacc1
Lox
Mlkl
Mmp14
Mmp3
Mrgpra7
Mt1
Nfkbiz
Oasl1
Pla1a
Plin2
Prdx5
Psmb1
Saa3
Serpina3f
Slc11a1
Slc15a3
Slc2a6
Slc7a11
Smpdl3b
Snx10
Socs3
Sod2
Tgm2
Timp1
Tmem2
Tnf
Tnfaip2
Tpi1
Ubd
Upp1
Wars

## Sheet: G1 72hvG1 6h V G2 48hvG2 6h
Upregulated	Dowmregulated
Clcn7	Adam23
Cst7	Apol7c
Fblim1	Cirbp
Gbp2b	Fcer2a
Gdf15	Gng10
Hk3	Hcst
Hsd3b7	Ltbp4
Lgals3
Luzp1
Pkm
Rarres2
Slamf7

## Sheet: 1_72v1_0_V_2_48v2_0_V_3_72v3_0
Upregulated	Downregulated
AA467197	2310022B05Rik
Angptl4	2510042H12Rik
Aoah	Abcc3
Asprv1	Acss1
Ass1	Adam23
Batf	AI467606
Batf2	Alas2
Car13	Bnip3l
Casp4	Ccdc80
Ccl2	Clec4g
Ccl3	Coch
Ccl4	Crip2
Ccl7	Cx3cr1
Ccrl2	Cyp27a1
Cd14	Dmpk
Cd274	Fcgrt
Cdkn1a	Fcna
Cebpb	Gdf10
Ch25h	H2-Ke6
Clcn7	Igfbp5
Clec4d	Itgad
Clec4e	Klf2
Col4a1	Limch1
Cp	Mef2c
Creld2	Mrc1
Cstb	Nrep
Cxcl1	Nrm
Cxcl10	Pcdh12
Cxcl16	Prelp
Cxcl2	Rims3
Cxcl9	Slc40a1
Dhx58	Slc46a3
Dram1	Slc4a1
Dusp1	Spon2
Dusp16	Tcf21
Ebi3	Timp2
Edn1	Tmem204
Eif2ak2	Trf
Enc1
Errfi1
F10
Fam26f
Fas
Fblim1
Fcgr4
Fpr2
Gas7
Gbp2
Gbp3
Gbp5
Gbp7
Glrx
Gm4951
Gng12
Gpnmb
Gpr84
Hcar2
Hilpda
Hk3
Icam1
Ier3
Ifit2
Ifitm1
Ifitm3
Ifng
Igtp
Ikbke
Il10
Il1b
Il1r2
Il1rn
Irak3
Irf7
Irgm1
Irgm2
Itga5
Lacc1
Lcn2
Lox
Ly6a
Ly6c1
Mefv
Mif
Mlkl
Mmp14
Mmp3
Mrgpra2b
Mrgpra7
Ms4a6d
Msrb1
Mt1
Nfkbiz
Oas1g
Oas2
Oasl1
Oasl2
Pex11a
Phf11d
Pkm
Pla1a
Plin2
Plod3
Ppa1
Prdx5
Psmb1
Rnf213
Rrbp1
Saa3
Samhd1
Sct
Sdc4
Sdf2l1
Serpina3f
Serpina3g
Serpina3n
Serping1
Slc11a1
Slc15a3
Slc2a6
Slc7a11
Slfn1
Smpdl3b
Snx10
Socs3
Sod2
Tgm2
Timp1
Tlr2
Tmem2
Tnf
Tnfaip2
Tnfaip3
Tnip1
Tpi1
Tspo
Ubd
Upp1
Usp18
Vmp1
Wars
Wfdc17
Xdh

## Sheet: G1 72hvG1 6h V G3 72hvG3 6h
Upregulated	Downregulated
AA467197	2310022B05Rik
Adora2b	Atp2a3
Arg1	Gucy1a3
Bst2	Timp2
Car13
Ch25h
Dram1
Ebi3
Fas
Fos
Fosl2
Glipr2
Glrx
Gng12
Gpr84
Il1b
Irgm1
Man2a1
Mefv
Mmp13
Ms4a6d
Oas1g
Rab32
Samhd1
Sh3pxd2b
Slc7a2
Tlr2
Tnfaip3
Tnip1
Wfdc17

## Sheet: Gp 1 72h V Gp 1 0h Unique
Upregulated	Downregulated
Abcc5	Camk2n1
Atf3	Ldb1
C1qb	Myl4
Ddhd1	Sft2d2
Enpp4	Stbd1
F7
Fbxl5
Ffar2
Il15ra
Il18
Nr1h3
Nrg4
Rapgef2
Sco1
Sirpa
Slamf7
Stat2
Tlr13
Trafd1

## Sheet: Gp 1 72h V Gp 1 6h Unique
Upregulated	Downregulated
Abcc5	Arl4c
Ccl9	Emp3
Ctsc	Esm1
Ddhd1	Tnxb
F7
Fbxl5
Fcgr3
Hmox1
Nrg4
Slc31a1

## Sheet: G2 48hvG2 0h V G3 72hvG3 0h
Upregulated	Downregulated
Cd63	Apol7c
Fam129b	Ckb
Gadd45b	Fam78a
Gadd45g	Gm2a
Gpx3	Hpgd
Serpinh1	Nedd9
Wdr92	Pld4
	Rhof
	Sdpr
	St6gal1
	Txnip

## Sheet: G2 48hvG2 6h V G3 72hvG3 6h
Upregulated	Downregulated
Creld2	Clec4g
Edn1	Mrc1
Hspb8	Slc40a1
Irf7	Slc4a1
Maged1	Tcf21
Mif
Pex11a
Pfkl
Por
Sct
Serpina3n
Xdh

[truncated: 5 more sheets: Gp 2 48h V Gp 2 0h Unique, Gp 2 48h V Gp 2 6h Unique, Gp 3 6h V Gp 3 0h Unique, Gp 3 72h V Gp 3 0h Unique, Gp 3 72h V Gp 3 6h Unique]
